# Supplementary material for: Intrathecal versus Peripheral Inflammatory Protein Profile in MS Patients at Diagnosis: A Comprehensive Investigation on Serum and CSF
Source: Int J Mol Sci. 2023 Feb 13;24(4):3768. doi: 10.3390/ijms24043768 (PMC9964553; doi:10.3390/ijms24043768)
Supplement: Supplementary file 1 [file ijms-24-03768-s001.zip]

Archive with 1 entries (1 files):
- ijms-2160146-supplementary.xlsx
