# Supplementary material for: Intrathecal versus Peripheral Inflammatory Protein Profile in MS Patients at Diagnosis: A Comprehensive Investigation on Serum and CSF
Source: Int J Mol Sci. 2023 Feb 13;24(4):3768. doi: 10.3390/ijms24043768 (PMC9964553; doi:10.3390/ijms24043768)
Supplement: Supplementary file 1 [file ijms-24-03768-s001.zip › ijms-2160146-supplementary.xlsx]

## Sheet: Suppl Table S1
Supplementary Table S1. Serum expression levels (pg/ml) of the remaining 45 inflammatory molecules analysed by Bio-Plex, not reported in Table 1. For these molecules, no significant correlation was found between the expression levels in serum and CSF compartments.
SERUM EXPRESSION VALUES	MS	OND	HS
(pg/ml)	(n=143)	(n=30)	(n=18)
BCA-1 / CXCL13	48.3 ± 67.2	114.9 ± 143	32.8 ± 18.9
EOTAXIN / CCL11	121.7 ± 41.4	148.5 ± 64.8	90.4 ± 44.7
Fractalkine / CX3CL1	383.8 ± 320.4	493.8 ± 278.5	298.4 ± 155.7
GM-CSF	8.6 ± 11.5	23.8 ± 9.7	9.9 ± 5.6
Gro-α / CXCL1	320.3 ± 154.6	353.2 ± 170.4	353.7 ± 145.2
Gro-β / CXCL2	778.9 ± 375.3	774.1 ± 597.9	650.5 ± 343.1
IP-10 / CXCL10	271.8 ± 135.8	649.1 ± 939.9	217.6 ± 138.1
I-TAC / CXCL11	77.6 ± 174.4	72.7 ± 92.3	45.7 ± 28.1
MCP-1 / CCL2	108.1 ± 73.6	86 ± 65.9	64.3 ± 38
MCP-2 / CCL8	118.3 ± 44.7	166.3 ± 198.9	65.1 ± 49.8
MCP-3 / CCL7	177.6 ± 79.9	125.2 ± 130.1	217.8 ± 111.6
MCP-4 / CCL13	136.4 ± 62.5	152.8 ± 103.2	98.4 ± 59.2
MIF	6296.4 ± 7504.1	9840.5 ± 9244.3	30,995.5 ± 54,636
MIP-1α / CCL3	17.3 ± 40.9	20.3 ± 24.7	11.9 ± 10.9
MIP-1δ / CCL15	4261.6 ± 2361.6	3552.1 ± 1589.6	2681.9 ± 1068.2
MIP-3β / CCL19	261 ± 114.3	255.2 ± 166.9	284.1 ± 100
MPIF-1 / CCL23	435.6 ± 271.6	780.5 ± 814.7	337 ± 188.1
SDF-1α+β / CXCL12	4401.4 ± 1313.1	4355.4 ± 1586.2	3224.5 ± 1316.2
TNF-α	20.5 ± 17.1	126.4 ± 63.2	33.7 ± 29.2
sTNF-R1	2335.1 ± 1469.7	2463.8 ± 1525.3	1025.8 ± 664.4
TWEAK / TNFSF12	856.8 ± 402.2	907.7 ± 452.6	463.3 ± 231.4
BAFF / TNFSF13B	9378.6 ± 6448.3	18,761.3 ± 14,591.3	8006.5 ± 3066
IFN-γ	10.8 ± 6.4	25.5 ± 21	15.8 ± 7.7
IL-28A / IFN-λ2	40.9 ± 23.8	30.1 ± 25.4	23.1 ± 15.4
IL-29 / IFN-λ1	151.1 ± 101.9	52.3 ± 65.4	111.3 ± 133
IL-1β	1.8 ± 0.8	3.8 ± 1.3	2.6 ± 1.3
IL-4	66.5 ± 24.2	94 ± 24.3	65 ± 37.5
IL-6	5.4 ± 5.2	4.9 ± 3.9	14.1 ± 14.2
IL-8 / CXCL8	68.5 ± 275.7	51.3 ± 114.1	40.7 ± 43.9
IL-10	6.4 ± 4.8	5.3 ± 1.6	5.4 ± 3.5
IL-16	271.1 ± 236.1	222 ± 255.1	360.3 ± 719
IL-11	46.2 ± 44.2	8 ± 6.8	3.8 ± 2.5
IL-12(p40)	295.3 ± 226.2	107.7 ± 144.4	60.8 ± 129
IL-20	58.2 ± 63.5	37.6 ± 22.7	191.8 ± 602.3
IL-32	81.2 ± 135.4	62.8 ± 96.8	55.5 ± 72.1
IL-35	282.7 ± 243.3	145.8 ± 131.8	167.1 ± 162.4
MMP-2	44,201.1 ± 27,002.8	25,471.5 ± 11,500.3	41,772.8 ± 67,106.5
Osteocalcin	3747.3 ± 2217.1	2989.8 ± 2507.6	4350 ± 3593.4
Osteopontin (OPN)	29,865.4 ± 28,087.5	31,763.6 ± 15,732.4	47,423.7 ± 27,318.6
sCD163	122,604 ± 71,539.1	227,003.8 ± 148,766.9	83,085 ± 39,564.7
Chitinase 3 -like 1	15,924.7 ± 6807	27,342.6 ± 14514	14,698.5 ± 13,548.2
ENA-78 / CXCL5	1143.7 ± 629.4	1161.9 ± 1167.4	873.4 ± 444.3
EOTAXIN-3 / CCL26	39.3 ± 21.2	109.2 ± 45.9	41.9 ± 23.1
I-309 / CCL1	87 ± 20.4	105.3 ± 25.4	58.3 ± 43
MIP-3α / CCL20	11.4 ± 26.4	6.9 ± 2.2	8.1 ± 6.8

## Sheet: Suppl Table S2
Supplementary Table S2. CSF expression levels (pg/ml) of the 61 inflammatory molecules analysed.
CSF EXPRESSION VALUES	MS	OND
(pg/ml)	(n=143)	(n=30)
6Ckine / CCL21	1992.2 ± 1539.5	2077.1 ± 1739.6
BCA-1 / CXCL13	11.9 ± 24.1	16.6 ± 69.4
EOTAXIN / CCL11	72.7 ± 89.3	76 ± 118.4
EOTAXIN-2 / CCL24	45 ± 47.9	40.2 ± 87.9
Fractalkine / CX3CL1	326.4 ± 253.4	337.6 ± 248.4
GM-CSF	81.2 ± 97.7	66 ± 91.9
Gro-α / CXCL1	96.3 ± 93.6	93.4 ± 99.3
Gro-β / CXCL2	58.7 ± 68	70.8 ± 160.3
IP-10 / CXCL10	402.7 ± 469.4	446.5 ± 789.8
I-TAC / CXCL11	48.7 ± 418.5	10.5 ± 22.5
MCP-1 / CCL2	468.1 ± 518	467.3 ± 311.7
MCP-2 / CCL8	159.5 ± 510.7	93.2 ± 298.1
MCP-3 / CCL7	58.7 ± 56	178.3 ± 706.3
MCP-4 / CCL13	31.7 ± 59.4	91.5 ± 290.4
MDC / CCL22	41.3 ± 85.9	94.3 ± 449.6
MIF	1967.7 ± 2607.1	2042.1 ± 1936
MIG / CXCL9	56.5 ± 60.4	342.6 ± 1399.3
MIP-1α / CCL3	5.8 ± 4.5	5.2 ± 5.9
MIP-1δ / CCL15	415.9 ± 359	474 ± 591
MIP-3β / CCL19	140.9 ± 133.7	151.7 ± 141.2
MPIF-1 / CCL23	12.8 ± 18.1	31.6 ± 124.5
SCYB16 / CXCL16	1781.3 ± 1264.3	1721.5 ± 990.8
SDF-1α+β / CXCL12	2093.8 ± 2191	1757.2 ± 1771.3
TECK / CCL25	163.2 ± 229.8	343.6 ± 696.9
TNF-α	40.5 ± 36.5	44.3 ± 71.2
sTNF-R1	4452.9 ± 3212.7	3677.9 ± 2504.2
sTNF-R2	922.1 ± 939.8	779.1 ± 1061.2
TWEAK / TNFSF12	2393.2 ± 2222.5	2653.8 ± 2312.3
APRIL / TNFSF13	66,911.4 ± 65,299.4	75,622 ± 100,961.8
BAFF / TNFSF13B	11,796.5 ± 8218.6	18,441.9 ± 20,862.6
sCD30 / TNFRSF8	1759.9 ± 1489.2	2201.6 ± 1476
IFN-γ	17.2 ± 23.6	8 ± 12
INF-α2	15 ± 18.9	7.4 ± 17.2
INF-β	33.9 ± 31.1	20.2 ± 21.4
IL-28A / IFNλ2	181.7 ± 487.9	54.9 ± 83.4
IL-29 / IFN-λ1	41.5 ± 41.9	63.4 ± 88.4
gp130 / sIL-6Rβ	93,922.5 ± 68,768.1	79,765.6 ± 48,329.3
IL-1β	2.3 ± 3.4	5.2 ± 17.6
IL-4	22 ± 18.3	17.8 ± 19.9
IL-6	22.6 ± 42.9	39.1 ± 72.3
IL-8 / CXCL8	57.4 ± 71	46.1 ± 50.6
IL-10	18.8 ± 18.2	20.7 ± 18.1
IL-16	93.2 ± 121.2	272 ± 1049.9
sIL-6Rα	4083.1 ± 2657.7	5034.8 ± 5483.5
IL-11	4.4 ± 13	4 ± 5.5
IL-12(p40)	18.7 ± 22.6	22.6 ± 34.9
IL-20	38.5 ± 70.1	23.9 ± 69.8
IL-32	140.4 ± 178.6	177.2 ± 158.3
IL-35	265 ± 231.9	144.3 ± 194.9
MMP-1	861.9 ± 1104.7	381.1 ± 942.4
MMP-2	1753.2 ± 4851	433.4 ± 445.8
Osteocalcin	720.6 ± 593.6	608.3 ± 415.6
Osteopontin (OPN)	86,974.2 ± 83,182.6	54,630.5 ± 63,434.2
Pentraxin-3	400.4 ± 541.9	636.6 ± 1902.6
TSLP	38.4 ± 50.9	1502.2 ± 7798
sCD163	48,665.2 ± 29,131.4	76,347.2 ± 111,469.5
Chitinase 3 -like 1	48,982 ± 45,138.3	33,546.7 ± 26,135.6
ENA-78 / CXCL5	772.2 ± 617.9	834.1 ± 1130.4
EOTAXIN-3 / CCL26	41.6 ± 56.9	36.4 ± 59.5
I-309 / CCL1	44.9 ± 42.7	56.2 ± 70.6
MIP-3α / CCL20	1.9 ± 2.1	12.9 ± 46
